# Supplementary material for: Genome-scale methylation assessment did not identify prognostic biomarkers in oral tongue carcinomas
Source: Clin Epigenetics. 2016 Jul 18;8:74. doi: 10.1186/s13148-016-0235-0 (PMC4948090; doi:10.1186/s13148-016-0235-0)
Supplement: Additional file 2: — CSV file listing the TCGA samples utilised in our analysis and in the TCGA head and neck cancer analysis [23]. (CSV 10 kb) [file 13148_2016_235_MOESM2_ESM.csv]

	TCGA sample ID downloaded for our study	What TCGA HN samples were analysed within our study after application of the exclusion criteria?	Were Samples analysed within the TCGA HN Paper?
1	TCGA-BA-4074	TRUE	TRUE
2	TCGA-BA-4075	TRUE	FALSE
3	TCGA-BA-4076	TRUE	TRUE
4	TCGA-BA-4077	TRUE	TRUE
5	TCGA-BA-4078	TRUE	TRUE
6	TCGA-BA-5149	TRUE	TRUE
7	TCGA-BA-5151	TRUE	TRUE
8	TCGA-BA-5152	TRUE	TRUE
9	TCGA-BA-5153	TRUE	TRUE
10	TCGA-BA-5555	TRUE	TRUE
11	TCGA-BA-5556	TRUE	TRUE
12	TCGA-BA-5557	TRUE	TRUE
13	TCGA-BA-5558	TRUE	TRUE
14	TCGA-BA-5559	TRUE	TRUE
15	TCGA-BA-6868	TRUE	TRUE
16	TCGA-BA-6869	TRUE	TRUE
17	TCGA-BA-6870	FALSE	TRUE
18	TCGA-BA-6871	TRUE	TRUE
19	TCGA-BA-6872	TRUE	TRUE
20	TCGA-BA-6873	TRUE	TRUE
21	TCGA-BA-7269	TRUE	TRUE
22	TCGA-BA-A4IF	FALSE	FALSE
23	TCGA-BA-A4IG	FALSE	FALSE
24	TCGA-BA-A4IH	FALSE	FALSE
25	TCGA-BA-A4II	FALSE	FALSE
26	TCGA-BB-4217	TRUE	TRUE
27	TCGA-BB-4223	TRUE	TRUE
28	TCGA-BB-4224	TRUE	TRUE
29	TCGA-BB-4225	TRUE	TRUE
30	TCGA-BB-4227	TRUE	FALSE
31	TCGA-BB-4228	TRUE	TRUE
32	TCGA-BB-7861	TRUE	FALSE
33	TCGA-BB-7862	TRUE	FALSE
34	TCGA-BB-7863	TRUE	FALSE
35	TCGA-BB-7864	TRUE	FALSE
36	TCGA-BB-7866	TRUE	FALSE
37	TCGA-BB-7870	TRUE	FALSE
38	TCGA-BB-7871	TRUE	FALSE
39	TCGA-BB-7872	TRUE	FALSE
40	TCGA-BB-8596	TRUE	FALSE
41	TCGA-BB-8601	TRUE	FALSE
42	TCGA-C9-A47Z	TRUE	FALSE
43	TCGA-C9-A480	TRUE	FALSE
44	TCGA-CN-4722	TRUE	FALSE
45	TCGA-CN-4723	TRUE	TRUE
46	TCGA-CN-4725	TRUE	TRUE
47	TCGA-CN-4726	TRUE	TRUE
48	TCGA-CN-4727	TRUE	TRUE
49	TCGA-CN-4728	TRUE	TRUE
50	TCGA-CN-4729	TRUE	TRUE
51	TCGA-CN-4730	TRUE	TRUE
52	TCGA-CN-4731	TRUE	TRUE
53	TCGA-CN-4733	TRUE	TRUE
54	TCGA-CN-4734	TRUE	FALSE
55	TCGA-CN-4735	TRUE	TRUE
56	TCGA-CN-4736	TRUE	TRUE
57	TCGA-CN-4737	TRUE	TRUE
58	TCGA-CN-4738	TRUE	TRUE
59	TCGA-CN-4739	TRUE	TRUE
60	TCGA-CN-4740	TRUE	TRUE
61	TCGA-CN-4741	TRUE	TRUE
62	TCGA-CN-4742	TRUE	TRUE
63	TCGA-CN-5355	TRUE	TRUE
64	TCGA-CN-5356	TRUE	TRUE
65	TCGA-CN-5358	TRUE	TRUE
66	TCGA-CN-5359	TRUE	TRUE
67	TCGA-CN-5360	TRUE	TRUE
68	TCGA-CN-5361	FALSE	FALSE
69	TCGA-CN-5363	TRUE	TRUE
70	TCGA-CN-5364	TRUE	TRUE
71	TCGA-CN-5365	TRUE	TRUE
72	TCGA-CN-5366	TRUE	TRUE
73	TCGA-CN-5367	TRUE	TRUE
74	TCGA-CN-5369	TRUE	TRUE
75	TCGA-CN-5370	TRUE	TRUE
76	TCGA-CN-5373	TRUE	TRUE
77	TCGA-CN-5374	TRUE	TRUE
78	TCGA-CN-6010	TRUE	TRUE
79	TCGA-CN-6011	TRUE	TRUE
80	TCGA-CN-6012	TRUE	TRUE
81	TCGA-CN-6013	TRUE	TRUE
82	TCGA-CN-6016	TRUE	TRUE
83	TCGA-CN-6017	TRUE	TRUE
84	TCGA-CN-6018	TRUE	TRUE
85	TCGA-CN-6019	TRUE	TRUE
86	TCGA-CN-6020	TRUE	TRUE
87	TCGA-CN-6021	TRUE	TRUE
88	TCGA-CN-6022	TRUE	TRUE
89	TCGA-CN-6023	TRUE	TRUE
90	TCGA-CN-6024	TRUE	TRUE
91	TCGA-CN-6988	TRUE	TRUE
92	TCGA-CN-6989	TRUE	TRUE
93	TCGA-CN-6992	TRUE	TRUE
94	TCGA-CN-6994	TRUE	TRUE
95	TCGA-CN-6995	TRUE	TRUE
96	TCGA-CN-6996	TRUE	FALSE
97	TCGA-CN-6997	TRUE	TRUE
98	TCGA-CN-6998	TRUE	TRUE
99	TCGA-CN-A497	FALSE	FALSE
100	TCGA-CN-A498	FALSE	FALSE
101	TCGA-CN-A499	FALSE	FALSE
102	TCGA-CN-A49A	FALSE	FALSE
103	TCGA-CN-A49B	TRUE	FALSE
104	TCGA-CN-A49C	FALSE	FALSE
105	TCGA-CQ-5323	TRUE	TRUE
106	TCGA-CQ-5324	TRUE	TRUE
107	TCGA-CQ-5325	TRUE	TRUE
108	TCGA-CQ-5326	TRUE	TRUE
109	TCGA-CQ-5327	TRUE	FALSE
110	TCGA-CQ-5329	TRUE	TRUE
111	TCGA-CQ-5330	TRUE	TRUE
112	TCGA-CQ-5331	TRUE	TRUE
113	TCGA-CQ-5332	TRUE	TRUE
114	TCGA-CQ-5333	TRUE	FALSE
115	TCGA-CQ-5334	TRUE	TRUE
116	TCGA-CQ-6218	TRUE	TRUE
117	TCGA-CQ-6219	TRUE	FALSE
118	TCGA-CQ-6220	TRUE	TRUE
119	TCGA-CQ-6221	TRUE	TRUE
120	TCGA-CQ-6222	TRUE	FALSE
121	TCGA-CQ-6223	TRUE	TRUE
122	TCGA-CQ-6224	TRUE	TRUE
123	TCGA-CQ-6225	TRUE	TRUE
124	TCGA-CQ-6227	TRUE	TRUE
125	TCGA-CQ-6228	TRUE	TRUE
126	TCGA-CQ-6229	TRUE	TRUE
127	TCGA-CQ-7063	FALSE	FALSE
128	TCGA-CQ-7064	TRUE	FALSE
129	TCGA-CQ-7065	TRUE	TRUE
130	TCGA-CQ-7067	TRUE	FALSE
131	TCGA-CQ-7068	TRUE	TRUE
132	TCGA-CQ-7069	TRUE	FALSE
133	TCGA-CQ-A4C6	FALSE	FALSE
134	TCGA-CQ-A4C7	FALSE	FALSE
135	TCGA-CQ-A4C9	FALSE	FALSE
136	TCGA-CQ-A4CA	FALSE	FALSE
137	TCGA-CQ-A4CB	FALSE	FALSE
138	TCGA-CQ-A4CD	FALSE	FALSE
139	TCGA-CQ-A4CE	FALSE	FALSE
140	TCGA-CQ-A4CG	FALSE	FALSE
141	TCGA-CQ-A4CH	FALSE	FALSE
142	TCGA-CQ-A4CI	FALSE	FALSE
143	TCGA-CR-5243	TRUE	TRUE
144	TCGA-CR-5247	TRUE	TRUE
145	TCGA-CR-5248	TRUE	TRUE
146	TCGA-CR-5249	TRUE	TRUE
147	TCGA-CR-5250	TRUE	TRUE
148	TCGA-CR-6467	TRUE	TRUE
149	TCGA-CR-6470	TRUE	TRUE
150	TCGA-CR-6471	TRUE	TRUE
151	TCGA-CR-6472	TRUE	TRUE
152	TCGA-CR-6473	TRUE	TRUE
153	TCGA-CR-6474	TRUE	TRUE
154	TCGA-CR-6477	TRUE	TRUE
155	TCGA-CR-6478	TRUE	TRUE
156	TCGA-CR-6480	TRUE	FALSE
157	TCGA-CR-6481	TRUE	TRUE
158	TCGA-CR-6482	TRUE	TRUE
159	TCGA-CR-6484	TRUE	TRUE
160	TCGA-CR-6487	TRUE	TRUE
161	TCGA-CR-6488	TRUE	TRUE
162	TCGA-CR-6491	TRUE	TRUE
163	TCGA-CR-6492	TRUE	TRUE
164	TCGA-CR-6493	TRUE	TRUE
165	TCGA-CR-7364	TRUE	TRUE
166	TCGA-CR-7365	TRUE	TRUE
167	TCGA-CR-7367	TRUE	TRUE
168	TCGA-CR-7368	TRUE	TRUE
169	TCGA-CR-7369	TRUE	TRUE
170	TCGA-CR-7370	TRUE	TRUE
171	TCGA-CR-7371	TRUE	TRUE
172	TCGA-CR-7372	TRUE	TRUE
173	TCGA-CR-7373	TRUE	TRUE
174	TCGA-CR-7374	TRUE	TRUE
175	TCGA-CR-7376	TRUE	TRUE
176	TCGA-CR-7377	TRUE	TRUE
177	TCGA-CR-7379	TRUE	TRUE
178	TCGA-CR-7380	TRUE	TRUE
179	TCGA-CR-7382	TRUE	TRUE
180	TCGA-CR-7383	TRUE	TRUE
181	TCGA-CR-7385	TRUE	TRUE
182	TCGA-CR-7386	TRUE	TRUE
183	TCGA-CR-7388	TRUE	TRUE
184	TCGA-CR-7389	TRUE	TRUE
185	TCGA-CR-7390	TRUE	TRUE
186	TCGA-CR-7391	TRUE	TRUE
187	TCGA-CR-7392	TRUE	TRUE
188	TCGA-CR-7393	TRUE	TRUE
189	TCGA-CR-7394	TRUE	TRUE
190	TCGA-CR-7395	TRUE	TRUE
191	TCGA-CR-7397	TRUE	TRUE
192	TCGA-CR-7398	TRUE	TRUE
193	TCGA-CR-7399	TRUE	TRUE
194	TCGA-CR-7401	TRUE	TRUE
195	TCGA-CR-7402	TRUE	TRUE
196	TCGA-CR-7404	TRUE	TRUE
197	TCGA-CV-5430	TRUE	TRUE
198	TCGA-CV-5431	TRUE	TRUE
199	TCGA-CV-5432	TRUE	TRUE
200	TCGA-CV-5434	TRUE	TRUE
201	TCGA-CV-5435	TRUE	TRUE
202	TCGA-CV-5436	TRUE	TRUE
203	TCGA-CV-5439	TRUE	TRUE
204	TCGA-CV-5440	TRUE	TRUE
205	TCGA-CV-5441	TRUE	TRUE
206	TCGA-CV-5442	TRUE	TRUE
207	TCGA-CV-5443	TRUE	TRUE
208	TCGA-CV-5444	TRUE	TRUE
209	TCGA-CV-5966	TRUE	TRUE
210	TCGA-CV-5970	TRUE	TRUE
211	TCGA-CV-5971	TRUE	TRUE
212	TCGA-CV-5973	TRUE	TRUE
213	TCGA-CV-5976	TRUE	TRUE
214	TCGA-CV-5977	TRUE	TRUE
215	TCGA-CV-5978	TRUE	TRUE
216	TCGA-CV-5979	TRUE	TRUE
217	TCGA-CV-6003	TRUE	TRUE
218	TCGA-CV-6433	TRUE	TRUE
219	TCGA-CV-6436	TRUE	TRUE
220	TCGA-CV-6441	TRUE	TRUE
221	TCGA-CV-6933	TRUE	TRUE
222	TCGA-CV-6934	TRUE	TRUE
223	TCGA-CV-6935	TRUE	TRUE
224	TCGA-CV-6936	TRUE	TRUE
225	TCGA-CV-6937	TRUE	TRUE
226	TCGA-CV-6938	TRUE	TRUE
227	TCGA-CV-6939	TRUE	TRUE
228	TCGA-CV-6940	TRUE	TRUE
229	TCGA-CV-6941	TRUE	TRUE
230	TCGA-CV-6942	TRUE	TRUE
231	TCGA-CV-6943	TRUE	TRUE
232	TCGA-CV-6945	TRUE	TRUE
233	TCGA-CV-6948	TRUE	TRUE
234	TCGA-CV-6950	TRUE	TRUE
235	TCGA-CV-6951	TRUE	TRUE
236	TCGA-CV-6952	TRUE	TRUE
237	TCGA-CV-6953	TRUE	TRUE
238	TCGA-CV-6954	TRUE	TRUE
239	TCGA-CV-6955	TRUE	TRUE
240	TCGA-CV-6956	TRUE	TRUE
241	TCGA-CV-6959	TRUE	TRUE
242	TCGA-CV-6960	TRUE	TRUE
243	TCGA-CV-6961	TRUE	TRUE
244	TCGA-CV-6962	TRUE	TRUE
245	TCGA-CV-7089	TRUE	TRUE
246	TCGA-CV-7090	TRUE	TRUE
247	TCGA-CV-7091	TRUE	TRUE
248	TCGA-CV-7095	TRUE	TRUE
249	TCGA-CV-7097	TRUE	TRUE
250	TCGA-CV-7099	TRUE	TRUE
251	TCGA-CV-7100	TRUE	TRUE
252	TCGA-CV-7101	TRUE	TRUE
253	TCGA-CV-7102	TRUE	TRUE
254	TCGA-CV-7103	TRUE	TRUE
255	TCGA-CV-7104	TRUE	TRUE
256	TCGA-CV-7177	TRUE	TRUE
257	TCGA-CV-7178	TRUE	TRUE
258	TCGA-CV-7180	TRUE	TRUE
259	TCGA-CV-7183	TRUE	TRUE
260	TCGA-CV-7235	TRUE	TRUE
261	TCGA-CV-7236	TRUE	TRUE
262	TCGA-CV-7238	TRUE	TRUE
263	TCGA-CV-7242	TRUE	TRUE
264	TCGA-CV-7243	TRUE	TRUE
265	TCGA-CV-7245	TRUE	TRUE
266	TCGA-CV-7247	TRUE	TRUE
267	TCGA-CV-7248	TRUE	TRUE
268	TCGA-CV-7250	TRUE	TRUE
269	TCGA-CV-7252	TRUE	TRUE
270	TCGA-CV-7253	TRUE	TRUE
271	TCGA-CV-7254	TRUE	TRUE
272	TCGA-CV-7255	TRUE	TRUE
273	TCGA-CV-7261	TRUE	TRUE
274	TCGA-CV-7263	TRUE	TRUE
275	TCGA-CV-7406	TRUE	TRUE
276	TCGA-CV-7407	TRUE	TRUE
277	TCGA-CV-7409	TRUE	FALSE
278	TCGA-CV-7410	TRUE	TRUE
279	TCGA-CV-7411	TRUE	TRUE
280	TCGA-CV-7413	TRUE	TRUE
281	TCGA-CV-7414	TRUE	TRUE
282	TCGA-CV-7415	TRUE	TRUE
283	TCGA-CV-7416	TRUE	TRUE
284	TCGA-CV-7418	TRUE	TRUE
285	TCGA-CV-7421	TRUE	TRUE
286	TCGA-CV-7422	TRUE	TRUE
287	TCGA-CV-7423	TRUE	TRUE
288	TCGA-CV-7424	TRUE	TRUE
289	TCGA-CV-7425	TRUE	FALSE
290	TCGA-CV-7427	TRUE	TRUE
291	TCGA-CV-7428	TRUE	FALSE
292	TCGA-CV-7429	TRUE	TRUE
293	TCGA-CV-7430	TRUE	TRUE
294	TCGA-CV-7432	TRUE	TRUE
295	TCGA-CV-7433	TRUE	TRUE
296	TCGA-CV-7434	TRUE	TRUE
297	TCGA-CV-7435	TRUE	TRUE
298	TCGA-CV-7437	TRUE	TRUE
299	TCGA-CV-7438	TRUE	TRUE
300	TCGA-CV-7440	TRUE	TRUE
301	TCGA-CV-7568	TRUE	FALSE
302	TCGA-CV-A45O	FALSE	FALSE
303	TCGA-CV-A45P	FALSE	FALSE
304	TCGA-CV-A45Q	FALSE	FALSE
305	TCGA-CV-A45R	FALSE	FALSE
306	TCGA-CV-A45T	FALSE	FALSE
307	TCGA-CV-A45U	FALSE	FALSE
308	TCGA-CV-A45V	FALSE	FALSE
309	TCGA-CV-A45W	FALSE	FALSE
310	TCGA-CV-A45X	FALSE	FALSE
311	TCGA-CV-A45Y	FALSE	FALSE
312	TCGA-CV-A45Z	FALSE	FALSE
313	TCGA-CV-A460	FALSE	FALSE
314	TCGA-CV-A461	FALSE	FALSE
315	TCGA-CV-A463	FALSE	FALSE
316	TCGA-CV-A464	FALSE	FALSE
317	TCGA-CV-A465	FALSE	FALSE
318	TCGA-CV-A468	FALSE	FALSE
319	TCGA-CX-7082	TRUE	TRUE
320	TCGA-CX-7085	TRUE	TRUE
321	TCGA-CX-7086	TRUE	TRUE
322	TCGA-CX-7219	TRUE	TRUE
323	TCGA-CX-A4AQ	FALSE	FALSE
324	TCGA-D6-6515	TRUE	TRUE
325	TCGA-D6-6516	FALSE	TRUE
326	TCGA-D6-6517	TRUE	TRUE
327	TCGA-D6-6823	TRUE	TRUE
328	TCGA-D6-6824	TRUE	TRUE
329	TCGA-D6-6825	TRUE	TRUE
330	TCGA-D6-6826	TRUE	TRUE
331	TCGA-D6-6827	TRUE	FALSE
332	TCGA-D6-8568	TRUE	FALSE
333	TCGA-D6-8569	TRUE	FALSE
334	TCGA-D6-A4Z9	TRUE	FALSE
335	TCGA-D6-A4ZB	TRUE	FALSE
336	TCGA-DQ-5624	TRUE	TRUE
337	TCGA-DQ-5625	TRUE	TRUE
338	TCGA-DQ-5629	TRUE	TRUE
339	TCGA-DQ-5630	TRUE	TRUE
340	TCGA-DQ-5631	TRUE	TRUE
341	TCGA-DQ-7588	TRUE	TRUE
342	TCGA-DQ-7589	TRUE	FALSE
343	TCGA-DQ-7590	TRUE	FALSE
344	TCGA-DQ-7591	TRUE	TRUE
345	TCGA-DQ-7592	TRUE	TRUE
346	TCGA-DQ-7593	TRUE	FALSE
347	TCGA-DQ-7594	TRUE	FALSE
348	TCGA-DQ-7595	TRUE	FALSE
349	TCGA-DQ-7596	TRUE	FALSE
350	TCGA-F7-7848	TRUE	TRUE
351	TCGA-F7-8298	TRUE	FALSE
352	TCGA-F7-8489	TRUE	FALSE
353	TCGA-F7-A50G	FALSE	FALSE
354	TCGA-H7-7774	TRUE	TRUE
355	TCGA-H7-8501	TRUE	FALSE
356	TCGA-H7-8502	TRUE	FALSE
357	TCGA-HD-7229	TRUE	TRUE
358	TCGA-HD-7753	TRUE	TRUE
359	TCGA-HD-7754	TRUE	TRUE
360	TCGA-HD-7831	TRUE	TRUE
361	TCGA-HD-7832	TRUE	TRUE
362	TCGA-HD-7917	TRUE	FALSE
363	TCGA-HD-8224	TRUE	FALSE
364	TCGA-HD-8314	TRUE	FALSE
365	TCGA-HD-8634	TRUE	FALSE
366	TCGA-HD-8635	TRUE	FALSE
367	TCGA-HD-A4C1	TRUE	FALSE
368	TCGA-HL-7533	TRUE	FALSE
369	TCGA-IQ-7630	TRUE	TRUE
370	TCGA-IQ-7631	TRUE	TRUE
371	TCGA-IQ-7632	TRUE	TRUE
372	TCGA-MT-A51W	TRUE	FALSE
373	TCGA-MT-A51X	TRUE	FALSE
